# Supplementary material for: A Pleiotropic and Functionally Divergent RAC3 Variant Disrupts Neurodevelopment and Impacts Organogenesis
Source: Cells. 2025 Sep 24;14(19):1499. doi: 10.3390/cells14191499 (PMC12523998; doi:10.3390/cells14191499)
Supplement: Supplementary file 1 [file cells-14-01499-s001.zip]

Archive with 6 entries (4 files):
- cells-3781202-supplementary/
- cells-3781202-supplementary/cells-3781202-supplymentary/
- cells-3781202-supplementary/cells-3781202-supplymentary/Sappl Table S1.xlsx
- cells-3781202-supplementary/cells-3781202-supplymentary/Suppl Figure S1.pptx
- cells-3781202-supplementary/cells-3781202-supplymentary/Suppl Figure S2.pdf
- cells-3781202-supplementary/cells-3781202-supplymentary/Suppl Figure S3.pdf
