# Supplementary material for: A Pleiotropic and Functionally Divergent RAC3 Variant Disrupts Neurodevelopment and Impacts Organogenesis
Source: Cells. 2025 Sep 24;14(19):1499. doi: 10.3390/cells14191499 (PMC12523998; doi:10.3390/cells14191499)
Supplement: Supplementary file 1 [file cells-14-01499-s001.zip › cells-3781202-supplementary/cells-3781202-supplymentary/Sappl Table S1.xlsx]

## Sheet: Foglio1
#Uploaded_variation	Location	Allele	Consequence	IMPACT	SYMBOL	Gene	Feature_type	Feature	BIOTYPE	EXON	INTRON	HGVSc	HGVSp	cDNA_position	CDS_position	Protein_position	Amino_acids	Codons	Existing_variation	REF_ALLELE	UPLOADED_ALLELE	DISTANCE	STRAND	FLAGS	SYMBOL_SOURCE	HGNC_ID	MANE	MANE_SELECT	MANE_PLUS_CLINICAL	TSL	APPRIS	SWISSPROT	TREMBL	UNIPARC	UNIPROT_ISOFORM	REFSEQ_MATCH	REFSEQ_OFFSET	GIVEN_REF	USED_REF	BAM_EDIT	SIFT	PolyPhen	HGVS_OFFSET	AF	gnomADe_AF	gnomADe_AFR_AF	gnomADe_AMR_AF	gnomADe_ASJ_AF	gnomADe_EAS_AF
17_82032401_C/G	17:82032401-82032401	G	missense_variant	MODERATE	RAC3	5881	Transcript	NM_005052.3	protein_coding	2/6	-	NM_005052.3:c.50C>G	NP_005043.1:p.Thr17Arg	134	50	17	T/R	aCa/aGa	-	C	C/G	-	1	-	EntrezGene	-	MANE_Select	ENST00000306897.9	-	-	-	-	-	-	-	-	-	C	C	-	deleterious_low_confidence(0)	-	-	-	-	-	-	-	-
[truncated: 43 more columns]
